# Supplementary material for: Structural Progression in Patients with Definite and Non-Definite Arrhythmogenic Right Ventricular Cardiomyopathy and Risk of Major Adverse Cardiac Events
Source: Biomedicines. 2024 Jan 31;12(2):328. doi: 10.3390/biomedicines12020328 (PMC10886648; doi:10.3390/biomedicines12020328)
Supplement: Supplementary file 1 [file biomedicines-12-00328-s001.zip]

Archive with 1 entries (1 files):
- biomedicines-2709748-supplementary.pdf
